# Supplementary material for: A comparative genomic analysis of lichen-forming fungi reveals new insights into fungal lifestyles
Source: Sci Rep. 2022 Jun 24;12:10724. doi: 10.1038/s41598-022-14340-5 (PMC9232553; doi:10.1038/s41598-022-14340-5)
Supplement: Supplementary file 1 — Supplementary Information 1. [file 41598_2022_14340_MOESM1_ESM.xlsx]

## Sheet: Genome statistics
Speceis	Abbreviation	Genome statistics				Taxonomy			Lifestyle	References
		Total length (Mb)	Scaffold number	GC contents (%)	Gene number	Phylum	Subphylum	Class
Microsporum canis	Mcan	23.2416	16	47.26	8765	Ascomycota	Pezizomycotina	Eurotiomycetes	Animal pathogen	Martinez et al., 2012
Trichophyton rubrum	Trub	22.5023	35	47.45	10418	Ascomycota	Pezizomycotina	Eurotiomycetes	Animal pathogen	Martinez et al., 2012
Coccidioides immitis	Cimm	28.9479	6	46.01	9910	Ascomycota	Pezizomycotina	Eurotiomycetes	Animal pathogen	Neafsey et al., 2010
Blastomyces dermatitidis	Bder	66.5683	25	36.89	11539	Ascomycota	Pezizomycotina	Eurotiomycetes	Animal pathogen	Munoz et al., 2015
Histoplasma capsulatum	Hcap	32.9885	275	42.83	9313	Ascomycota	Pezizomycotina	Eurotiomycetes	Animal pathogen	Sharpton et al., 2009
Aspergillus fumigatus	Afum	29.385	8	48.82	9630	Ascomycota	Pezizomycotina	Eurotiomycetes	Animal pathogen	Nierman et al., 2005
Aspergillus nidulans	Anid	30.2427	90	50.03	9561	Ascomycota	Pezizomycotina	Eurotiomycetes	Saprotroph	Galagan et al., 2005
Endocarpon pusillum R61883	EpusR	37.1306	59	48.54	9252	Ascomycota	Pezizomycotina	Eurotiomycetes	Lichen	Park et al., 2014
Endocarpon pusillum Z07020	EpusZ	37.3304	908	45.56	9238	Ascomycota	Pezizomycotina	Eurotiomycetes	Lichen	Wang et al., 2014
Phaeomoniella chlamydospora	Pchl	27.5134	702	47.01	6907	Ascomycota	Pezizomycotina	Eurotiomycetes	Plant pathogen	Morales-Cruz et al., 2015
Caloplaca flavorubescens	Cfla	34.4682	36	41.79	9695	Ascomycota	Pezizomycotina	Lecanoromycetes	Lichen	Park et al., 2013
Umbilicaria muehlenbergii	Umue	34.8124	7	46.82	8294	Ascomycota	Pezizomycotina	Lecanoromycetes	Lichen	Park et al., 2014
Cladonia metacorallifera	Cmet	36.6821	30	43.81	9030	Ascomycota	Pezizomycotina	Lecanoromycetes	Lichen	Park et al., 2014
Cladonia macilenta	Cmac	37.1171	240	42.85	8773	Ascomycota	Pezizomycotina	Lecanoromycetes	Lichen	Park et al., 2013
Cenococcum geophilum	Cgeo	177.557	268	37.48	14709	Ascomycota	Pezizomycotina	Dothideomycetes	Mycohrrizae	Peter et al., 2016
Mycosphaerella graminicola	Mgra	39.6863	21	52.13	10963	Ascomycota	Pezizomycotina	Dothideomycetes	Plant pathogen	Goodwin et al., 2011
Blumeria graminis	Bgra	118.726	6843	32.55	6495	Ascomycota	Pezizomycotina	Leotiomycetes	Plant pathogen	Spanu et al., 2010
Botrytis cinerea	Bcin	42.663	588	39.15	16447	Ascomycota	Pezizomycotina	Leotiomycetes	Plant pathogen	Staats et al., 2012
Oidiodendron maius	Omai	46.4263	100	46.93	16702	Ascomycota	Pezizomycotina	Leotiomycetes	Mycohrrizae	Kohler et al., 2015
Ascocoryne sarcoides	Asar	34.1703	219	46.38	10672	Ascomycota	Pezizomycotina	Leotiomycetes	Endophyte	Gianoulis et al., 2012
Podospora anserina	Pans	35.0106	7	51.79	10588	Ascomycota	Pezizomycotina	Sordariomycetes	Saprotroph	Espagne et al., 2008
Neurospora crassa	Ncra	41.0375	20	48.2	10813	Ascomycota	Pezizomycotina	Sordariomycetes	Saprotroph	Galagan et al., 2003
Magnaporthe oryzae	Mory	41.0277	8	51.51	12991	Ascomycota	Pezizomycotina	Sordariomycetes	Plant pathogen	Dean et al., 2005
Colletotrichum graminicola	Cgra	51.6047	653	48.42	12006	Ascomycota	Pezizomycotina	Sordariomycetes	Plant pathogen	O'Connell et al., 2012
Beauveria bassiana	Bbas	33.6939	235	51.36	10364	Ascomycota	Pezizomycotina	Sordariomycetes	Endophyte	Xiao et al., 2012
Fusarium oxysporum	Foxy	61.3869	114	47.28	27347	Ascomycota	Pezizomycotina	Sordariomycetes	Plant pathogen	Ma et al., 2010
Fusarium graminearum	Fgra	36.458	31	48.04	13313	Ascomycota	Pezizomycotina	Sordariomycetes	Plant pathogen	Cuomo et al., 2007
Tuber melanosporum	Tmel	124.946	398	44.35	7496	Ascomycota	Pezizomycotina	Pezizomycetes	Mycohrrizae	Martin et al., 2010
Schizosaccharomyces pombe	Spom	12.5718	3	36.06	5132	Ascomycota	Taphrinomycotina	Schizosaccharomycetes	Saprotroph	Wood et al., 2002
Candida albicans	Calb	27.5589	413	33.44	14217	Ascomycota	Saccharomycotina	Saccharomycetes	Animal pathogen	Jones et al., 2004
Saccharomyces cerevisiae	Scer	12.0713	16	38.3	5888	Ascomycota	Saccharomycotina	Saccharomycetes	Saprotroph	Foury et al., 1998
Puccinia graminis	Pgra	88.6446	392	39.87	15979	Basidomycota	Pucciniomycotina	Pucciniomycetes	Plant pathogen	Duplessis et al., 2011
Melampsora laricis-populina	Mlar	101.129	462	39.6	16372	Basidomycota	Pucciniomycotina	Pucciniomycetes	Plant pathogen	Duplessis et al., 2011
Ustilago maydis	Umay	19.6644	27	53.97	6783	Basidomycota	Ustilaginomycotina	Ustilaginomycetes	Plant pathogen	Kämper et al., 2006
Cryptococcus neoformans	Cneo	18.8912	14	48.23	7826	Basidomycota	Agaricomycotina	Tremellomycetes	Animal pathogen	Janbon et al., 2014
Tulasnella calospora	Tcal	62.3929	1335	42.9	19554	Basidomycota	Agaricomycotina	Agaricomycetes	Mycohrrizae	Kohler et al., 2015
Sebacina vermifera	Sver	38.0942	546	45.56	15245	Basidomycota	Agaricomycotina	Agaricomycetes	Mycohrrizae	Kohler et al., 2015
Piriformospora indica	Pind	24.98	1884	50.25	11791	Basidomycota	Agaricomycotina	Agaricomycetes	Endophyte	Zuccaro et al., 2011
Laccaria amethystina	Lame	52.5814	1299	45.71	17553	Basidomycota	Agaricomycotina	Agaricomycetes	Mycohrrizae	Kohler et al., 2015
Laccaria bicolor	Lbic	60.7071	55	46	23132	Basidomycota	Agaricomycotina	Agaricomycetes	Mycohrrizae	Martin et al., 2008
Hebeloma cylindrosporum	Hcyl	38.226	176	45.82	15376	Basidomycota	Agaricomycotina	Agaricomycetes	Mycohrrizae	Kohler et al., 2015
Amanita muscaria	Amus	40.6998	1101	41.86	18093	Basidomycota	Agaricomycotina	Agaricomycetes	Mycohrrizae	Kohler et al., 2015
Suillus luteus	Slut	41.7418	649	47.03	16744	Basidomycota	Agaricomycotina	Agaricomycetes	Mycohrrizae	Kohler et al., 2015
Suillus brevipes	Sbre	52.0279	1550	47.44	21458	Basidomycota	Agaricomycotina	Agaricomycetes	Mycohrrizae	Branco et al., 2015
Pisolithus tinctorius	Ptin	71.0075	610	42.43	22653	Basidomycota	Agaricomycotina	Agaricomycetes	Mycohrrizae	Kohler et al., 2015
Pisolithus microcarpus	Pmic	53.0277	1064	43.81	20982	Basidomycota	Agaricomycotina	Agaricomycetes	Mycohrrizae	Kohler et al., 2015
Scleroderma citrinum	Scit	56.1449	938	45.67	20995	Basidomycota	Agaricomycotina	Agaricomycetes	Mycohrrizae	Kohler et al., 2015
Paxillus involutus	Pinv	58.3007	2681	42.27	17984	Basidomycota	Agaricomycotina	Agaricomycetes	Mycohrrizae	Kohler et al., 2015
Paxillus adelphus	Pade	64.4581	1671	45.47	18999	Basidomycota	Agaricomycotina	Agaricomycetes	Mycohrrizae	Kohler et al., 2015
Serpula lacrymans	Slac	42.7972	46	44.9	12925	Basidomycota	Agaricomycotina	Agaricomycetes	Saprotroph	Eastwood et al., 2011
Piloderma croceum	Pcro	59.3269	715	40.81	21524	Basidomycota	Agaricomycotina	Agaricomycetes	Mycohrrizae	Kohler et al., 2015
Heterobasidion irregulare	Hirr	33.65	15	52.23	13275	Basidomycota	Agaricomycotina	Agaricomycetes	Plant pathogen	Olson et al., 2012
Phanerochaete chrysosporium	Pchr	35.1495	232	52.55	13602	Basidomycota	Agaricomycotina	Agaricomycetes	Saprotroph	Ohm et al., 2014
Phycomyces blakesleeanus	Pbla	53.9392	80	35.4	16528		Mucoromycotina		Saprotroph	Corrochano et al., 2016
Rhizopus oryzae	Rory	46.0871	81	34.97	17467		Mucoromycotina		Saprotroph	Ma et al., 2009
Rhizophagus irregularis	Rirr	90.3036	28033	27.47	29830	Glomeromycota		Glomeromycetes	Mycohrrizae	Tisserant et al., 2013

## Sheet: References
Reference
Branco, S., Gladieux, P., Ellison, C.E., Kuo, A., Labutti, K., Lipzen, A., et al. (2015). Genetic isolation between two recently diverged populations of a symbiotic fungus. Mol. Ecol. 24, 2747-2758.
Corrochano, L.M., Kuo, A., Marcet-Houben, M., Polaino, S., Salamov, A., Villalobos-Escobedo, J.M., et al. (2016). Expansion of signal transduction pathways in fungi by extensive genome duplication. Curr. Biol. 26, 1577-1584.
Cuomo, C.A., Guldener, U., Xu, J.R., Trail, F., Turgeon, B.G., Di Pietro, A., et al. (2007). The Fusarium graminearum genome reveals a link between localized polymorphism and pathogen specialization. Science 317, 1400-1402.
Dean, R.A., Talbot, N.J., Ebbole, D.J., Farman, M.L., Mitchell, T.K., Orbach, M.J., et al. (2005). The genome sequence of the rice blast fungus Magnaporthe grisea. Nature 434, 980-986.
Duplessis, S., Cuomo, C.A., Lin, Y.C., Aerts, A., Tisserant, E., Veneault-Fourrey, C., et al. (2011). Obligate biotrophy features unraveled by the genomic analysis of rust fungi. Proc. Natl. Acad. Sci. U.S.A. 108, 9166-9171.
Eastwood, D.C., Floudas, D., Binder, M., Majcherczyk, A., Schneider, P., Aerts, A., et al. (2011). The plant cell wall-decomposing machinery underlies the functional diversity of forest fungi. Science 333, 762-765.
Espagne, E., Lespinet, O., Malagnac, F., Da Silva, C., Jaillon, O., Porcel, B.M., et al. (2008). The genome sequence of the model ascomycete fungus Podospora anserina. Genome Biol. 9, R77.
Foury, F., Roganti, T., Lecrenier, N., and Purnelle, B. (1998). The complete sequence of the mitochondrial genome of Saccharomyces cerevisiae. FEBS Lett. 440, 325-331.
Galagan, J.E., Calvo, S.E., Borkovich, K.A., Selker, E.U., Read, N.D., Jaffe, D., et al. (2003). The genome sequence of the filamentous fungus Neurospora crassa. Nature 422, 859-868.
Galagan, J.E., Calvo, S.E., Cuomo, C., Ma, L.J., Wortman, J.R., Batzoglou, S., et al. (2005). Sequencing of Aspergillus nidulans and comparative analysis with A. fumigatus and A. oryzae. Nature 438, 1105-1115.
Gianoulis, T.A., Griffin, M.A., Spakowicz, D.J., Dunican, B.F., Alpha, C.J., Sboner, A., et al. (2012). Genomic analysis of the hydrocarbon-producing, cellulolytic, endophytic fungus Ascocoryne sarcoides. PLoS Genet. 8, e1002558.
Goodwin, S.B., M'barek S, B., Dhillon, B., Wittenberg, A.H., Crane, C.F., Hane, J.K., et al. (2011). Finished genome of the fungal wheat pathogen Mycosphaerella graminicola reveals dispensome structure, chromosome plasticity, and stealth pathogenesis. PLoS Genet. 7, e1002070.
Janbon, G., Ormerod, K.L., Paulet, D., Byrnes, E.J., 3rd, Yadav, V., Chatterjee, G., et al. (2014). Analysis of the genome and transcriptome of Cryptococcus neoformans var. grubii reveals complex RNA expression and microevolution leading to virulence attenuation. PLoS Genet. 10, e1004261.
Jones, T., Federspiel, N.A., Chibana, H., Dungan, J., Kalman, S., Magee, B.B., et al. (2004). The diploid genome sequence of Candida albicans. Proc. Natl. Acad. Sci. U.S.A. 101, 7329-7334.
Kamper, J., Kahmann, R., Bolker, M., Ma, L.J., Brefort, T., Saville, B.J., et al. (2006). Insights from the genome of the biotrophic fungal plant pathogen Ustilago maydis. Nature 444, 97-101.
Kohler, A., Kuo, A., Nagy, L.G., Morin, E., Barry, K.W., Buscot, F., et al. (2015). Convergent losses of decay mechanisms and rapid turnover of symbiosis genes in mycorrhizal mutualists. Nat. Genet. 47, 410-415.
Ma, L.J., Ibrahim, A.S., Skory, C., Grabherr, M.G., Burger, G., Butler, M., et al. (2009). Genomic analysis of the basal lineage fungus Rhizopus oryzae reveals a whole-genome duplication. PLoS Genet. 5, e1000549.
Ma, L.J., Van Der Does, H.C., Borkovich, K.A., Coleman, J.J., Daboussi, M.J., Di Pietro, A., et al. (2010). Comparative genomics reveals mobile pathogenicity chromosomes in Fusarium. Nature 464, 367-373.
Martin, F., Aerts, A., Ahren, D., Brun, A., Danchin, E.G., Duchaussoy, F., et al. (2008). The genome of Laccaria bicolor provides insights into mycorrhizal symbiosis. Nature 452, 88-92.
Martin, F., Kohler, A., Murat, C., Balestrini, R., Coutinho, P.M., Jaillon, O., et al. (2010). Perigord black truffle genome uncovers evolutionary origins and mechanisms of symbiosis. Nature 464, 1033-1038.
Martinez, D.A., Oliver, B.G., Graser, Y., Goldberg, J.M., Li, W., Martinez-Rossi, N.M., et al. (2012). Comparative genome analysis of Trichophyton rubrum and related dermatophytes reveals candidate genes involved in infection. MBio 3, e00259-00212.
Morales-Cruz, A., Amrine, K.C., Blanco-Ulate, B., Lawrence, D.P., Travadon, R., Rolshausen, P.E., et al. (2015). Distinctive expansion of gene families associated with plant cell wall degradation, secondary metabolism, and nutrient uptake in the genomes of grapevine trunk pathogens. BMC Genomics 16, 469.
Munoz, J.F., Gauthier, G.M., Desjardins, C.A., Gallo, J.E., Holder, J., Sullivan, T.D., et al. (2015). The dynamic genome and transcriptome of the human fungal pathogen blastomyces and close relative emmonsia. PLoS Genet. 11, e1005493.
Neafsey, D.E., Barker, B.M., Sharpton, T.J., Stajich, J.E., Park, D.J., Whiston, E., et al. (2010). Population genomic sequencing of Coccidioides fungi reveals recent hybridization and transposon control. Genome Res. 20, 938-946.
Nierman, W.C., Pain, A., Anderson, M.J., Wortman, J.R., Kim, H.S., Arroyo, J., et al. (2005). Genomic sequence of the pathogenic and allergenic filamentous fungus Aspergillus fumigatus. Nature 438, 1151-1156.
O'connell, R.J., Thon, M.R., Hacquard, S., Amyotte, S.G., Kleemann, J., Torres, M.F., et al. (2012). Lifestyle transitions in plant pathogenic Colletotrichum fungi deciphered by genome and transcriptome analyses. Nat. Genet. 44, 1060-1065.
Ohm, R.A., Riley, R., Salamov, A., Min, B., Choi, I.G., and Grigoriev, I.V. (2014). Genomics of wood-degrading fungi. Fungal Genet. Biol. 72, 82-90.
Olson, A., Aerts, A., Asiegbu, F., Belbahri, L., Bouzid, O., Broberg, A., et al. (2012). Insight into trade-off between wood decay and parasitism from the genome of a fungal forest pathogen. New Phytol. 194, 1001-1013.
Park, S.Y., Choi, J., Kim, J.A., Jeong, M.H., Kim, S., Lee, Y.H., et al. (2013a). Draft genome sequence of Cladonia macilenta KoLRI003786, a lichen-forming fungus producing biruloquinone. Genome Announc. 1.
Park, S.Y., Choi, J., Kim, J.A., Yu, N.H., Kim, S., Kondratyuk, S.Y., et al. (2013b). Draft genome sequence of lichen-forming fungus Caloplaca flavorubescens strain KoLRI002931. Genome Announc. 1.
Park, S.Y., Choi, J., Lee, G.W., Jeong, M.H., Kim, J.A., Oh, S.O., et al. (2014a). Draft genome sequence of Umbilicaria muehlenbergii KoLRILF000956, a lichen-forming fungus amenable to genetic manipulation. Genome Announc. 2.
Park, S.Y., Choi, J., Lee, G.W., Kim, J.A., Oh, S.O., Jeong, M.H., et al. (2014b). Draft genome sequence of lichen-forming fungus Cladonia metacorallifera strain KoLRI002260. Genome Announc. 2.
Park, S.Y., Choi, J., Lee, G.W., Park, C.H., Kim, J.A., Oh, S.O., et al. (2014c). Draft genome sequence of Endocarpon pusillum strain KoLRILF000583. Genome Announc. 2.
Peter, M., Kohler, A., Ohm, R.A., Kuo, A., Krutzmann, J., Morin, E., et al. (2016). Ectomycorrhizal ecology is imprinted in the genome of the dominant symbiotic fungus Cenococcum geophilum. Nat. Commun. 7, 12662.
Sharpton, T.J., Stajich, J.E., Rounsley, S.D., Gardner, M.J., Wortman, J.R., Jordar, V.S., et al. (2009). Comparative genomic analyses of the human fungal pathogens Coccidioides and their relatives. Genome Res. 19, 1722-1731.
Spanu, P.D., Abbott, J.C., Amselem, J., Burgis, T.A., Soanes, D.M., Stuber, K., et al. (2010). Genome expansion and gene loss in powdery mildew fungi reveal tradeoffs in extreme parasitism. Science 330, 1543-1546.
Staats, M., and Van Kan, J.A. (2012). Genome update of Botrytis cinerea strains B05.10 and T4. Eukaryot Cell 11, 1413-1414.
Tisserant, E., Malbreil, M., Kuo, A., Kohler, A., Symeonidi, A., Balestrini, R., et al. (2013). Genome of an arbuscular mycorrhizal fungus provides insight into the oldest plant symbiosis. Proc. Natl. Acad. Sci. U.S.A. 110, 20117-20122.
Wang, Y.Y., Liu, B., Zhang, X.Y., Zhou, Q.M., Zhang, T., Li, H., et al. (2014). Genome characteristics reveal the impact of lichenization on lichen-forming fungus Endocarpon pusillum Hedwig (Verrucariales, Ascomycota). BMC Genomics 15, 34.
Wood, V., Gwilliam, R., Rajandream, M.A., Lyne, M., Lyne, R., Stewart, A., et al. (2002). The genome sequence of Schizosaccharomyces pombe. Nature 415, 871-880.
Xiao, G., Ying, S.H., Zheng, P., Wang, Z.L., Zhang, S., Xie, X.Q., et al. (2012). Genomic perspectives on the evolution of fungal entomopathogenicity in Beauveria bassiana. Sci. Rep. 2, 483.
Zuccaro, A., Lahrmann, U., Guldener, U., Langen, G., Pfiffi, S., Biedenkopf, D., et al. (2011). Endophytic life strategies decoded by genome and transcriptome analyses of the mutualistic root symbiont Piriformospora indica. PLoS Pathog. 7, e1002290.
