# Supplementary material for: A comparative genomic analysis of lichen-forming fungi reveals new insights into fungal lifestyles
Source: Sci Rep. 2022 Jun 24;12:10724. doi: 10.1038/s41598-022-14340-5 (PMC9232553; doi:10.1038/s41598-022-14340-5)
Supplement: Supplementary file 2 — Supplementary Information 2. [file 41598_2022_14340_MOESM2_ESM.xlsx]

## Sheet: Sheet1
		Lichen-fomring fungi						Plant pathogens												Mycorrhizal fungi																		Endophyte			Animal pathogens								Saprotroph
Polysaccharide	CAZyme family	E. pusillum R61883	E. pusillum Z07020	G. flavorubescens	U. meuhelenbergii	P. chlamydospora	C. macilenta	P. chlamydospora	M. graminicola	B. graminis	B. cinerea	M.oryzae	C. graminicola	F. oxysporum	F. graminearum	P. graminis	M. laricis-populina	U. maydis	H. irregulare	C. geophilum	O. maius	T. melanosporum	T. calospora	S. vermifera	L. amethystina	L. bicolor	H. cylindrosporum	A. muscaria	S. luteus	S. brevipes	P. tinctorius	P. microcarpus	S. citrinum	P. involutus	P. adelphus	P. croceum	R. irregularis	A. sarcoides	B. bassiana	P. indica	M. canis	T. rubrum	C. immitis	B. dermatitidis	H. capsulatum	A. fumigatus	C. albicans	C. neoformans	A. nidulans
Cellulose	GH1	0	0	0	0	0	0	2	2	0	4	2	1	6	3	0	0	0	2	2	13	2	1	1	0	0	1	0	1	2	0	0	2	3	1	1	0	4	1	1	0	0	0	1	0	5	0	0	3
	GH6	0	0	0	0	0	0	0	0	0	1	3	3	1	1	0	0	0	1	1	2	0	7	5	0	0	0	0	0	0	0	0	0	0	0	0	0	3	0	2	0	0	0	0	0	1	0	0	2
	GH7	0	0	0	0	0	0	1	1	0	3	5	6	3	2	8	8	0	1	2	8	0	23	5	0	0	1	0	0	0	0	0	0	0	0	1	0	5	0	1	0	0	0	0	0	4	0	0	3
	GH9	0	0	0	0	0	0	0	0	0	0	0	0	0	0	0	1	1	1	0	0	0	1	1	1	1	1	1	1	1	1	1	1	4	0	1	2	0	0	1	0	0	0	0	0	0	0	1	0
	GH44	0	0	0	0	0	0	0	0	0	0	0	0	0	0	0	0	0	0	0	0	0	2	5	0	0	0	0	0	0	0	0	0	0	0	0	0	0	0	2	0	0	0	0	0	0	0	0	0
	GH45	0	0	1	0	0	0	0	1	0	2	1	2	2	1	0	0	3	1	1	3	1	2	1	0	0	0	0	0	0	0	0	0	0	0	0	0	3	1	1	0	0	0	0	0	1	0	0	1
	GH94	0	0	0	0	0	0	0	0	0	0	1	0	0	0	0	0	0	0	0	0	0	0	0	0	0	0	0	0	0	0	0	0	0	0	0	0	0	0	0	0	0	0	0	0	0	0	0	0
	AA3_1	0	0	1	0	0	0	1	1	0	1	5	3	5	5	0	0	0	0	0	0	0	0	0	0	0	0	0	0	0	0	0	0	0	0	0	0	1	1	0	0	0	0	0	0	1	0	0	0
	AA8	0	0	0	0	0	0	2	0	0	3	0	1	0	0	0	0	0	1	1	1	1	3	2	0	0	0	0	0	0	0	0	0	0	0	2	0	1	0	2	0	0	0	0	0	1	0	0	1
	AA9	3	3	2	1	1	1	4	2	1	10	23	28	16	13	3	4	0	10	5	8	2	34	34	2	5	3	2	2	2	4	4	3	5	3	1	0	6	1	24	0	0	0	1	0	7	0	1	9
Cellulose + Hemicellulose	GH5	7	7	8	8	7	6	16	10	4	15	13	15	23	14	32	30	13	16	11	20	6	48	29	26	23	21	13	22	24	11	14	14	20	17	15	3	20	7	23	3	2	2	3	3	14	9	10	16
	GH12	0	0	2	0	1	1	3	1	0	3	4	6	5	4	3	9	0	4	3	8	1	1	1	2	3	3	0	2	2	0	0	1	0	0	2	0	1	1	1	0	0	0	0	0	4	0	0	1
	GH74	2	2	1	2	0	1	1	2	3	1	5	6	5	4	2	1	2	5	2	3	0	10	19	1	5	2	2	2	2	1	1	1	0	2	1	0	6	1	5	0	1	1	1	1	7	4	1	8
Hemicellulose	CE5	0	0	1	3	3	3	5	6	2	11	19	12	12	12	9	14	4	0	0	8	0	0	8	1	1	3	0	0	0	0	0	0	0	0	0	0	4	5	3	2	2	1	2	2	5	0	0	4
	GH10	0	0	0	0	0	0	1	2	0	2	6	9	5	5	5	5	2	2	0	2	1	13	10	0	0	1	0	0	0	0	0	0	1	1	0	0	3	1	17	0	0	0	0	0	4	0	0	4
	GH11	0	0	0	0	0	0	1	1	0	2	5	6	4	2	0	0	1	0	0	8	0	10	7	0	0	0	0	0	0	0	0	0	0	0	0	0	2	0	16	0	0	0	0	0	3	0	0	2
	GH26	0	0	0	1	1	1	0	0	0	2	0	1	0	0	10	7	1	0	0	1	0	1	3	0	0	0	0	0	0	0	0	0	0	0	0	0	1	0	1	0	0	0	0	0	0	0	0	3
	GH27	1	1	1	1	1	1	2	1	0	4	3	3	5	2	6	4	1	4	1	19	0	2	3	1	1	1	2	2	3	2	3	1	3	3	4	0	3	2	3	0	0	0	0	0	5	0	0	2
	GH29	0	0	0	0	0	0	2	1	0	0	4	2	2	1	0	0	0	2	1	6	0	1	2	0	0	0	0	1	1	1	1	1	5	1	1	0	1	2	1	0	0	0	0	0	0	0	0	0
	GH30	0	0	1	0	0	0	1	1	0	0	1	2	3	0	0	0	2	2	0	7	0	7	1	3	7	3	1	1	1	1	1	1	3	1	0	0	2	0	1	0	0	0	0	0	1	0	0	0
	GH31	3	3	2	3	2	1	3	7	1	5	6	6	10	8	3	3	3	9	7	13	5	6	4	4	4	3	2	3	4	2	1	1	3	2	3	2	4	6	5	2	2	2	4	3	6	6	3	10
	GH36	0	0	0	0	0	0	0	1	0	0	0	1	2	2	0	0	0	0	0	2	0	0	0	0	0	0	0	0	0	0	0	0	0	0	0	0	0	1	0	0	0	0	0	0	2	0	0	3
	GH39	0	0	0	0	0	0	0	0	0	0	1	0	1	0	0	0	0	0	0	1	0	0	0	0	0	0	0	0	0	0	0	0	0	0	0	0	2	0	0	0	0	0	0	0	0	0	0	1
	GH67	0	0	0	0	0	0	0	0	0	0	1	1	2	1	0	0	0	0	0	1	0	0	0	0	0	0	0	0	0	0	0	0	0	0	0	0	0	0	0	0	0	0	0	0	1	0	0	1
	GH95	0	0	0	0	0	0	0	0	0	3	1	0	2	2	0	0	0	1	0	8	0	1	0	1	1	0	1	1	1	1	1	1	2	1	1	0	1	1	1	0	0	0	0	0	2	0	0	3
	GH115	0	0	0	0	0	0	3	1	0	2	4	3	1	3	0	0	1	1	1	3	0	2	2	0	0	0	0	0	0	0	0	0	0	0	0	0	2	0	1	0	0	0	0	0	2	0	2	1
Hemicellulose + Pectin	CE1	9	12	10	10	12	10	9	20	6	14	28	19	28	18	9	8	12	12	16	33	7	14	17	4	7	12	18	16	15	12	8	16	11	10	13	13	11	15	16	7	11	10	11	7	19	16	5	19
	GH2	1	1	2	1	3	3	2	8	0	2	8	6	8	10	8	4	1	3	3	20	2	4	2	2	2	1	2	3	3	1	1	1	1	1	3	0	6	7	2	2	2	1	2	1	6	2	0	9
	GH35	0	0	1	0	1	1	5	2	0	4	0	5	6	3	1	1	1	4	1	10	0	2	1	1	1	1	1	1	1	1	1	1	2	1	2	2	5	3	3	0	0	0	0	0	5	0	0	3
	GH43	1	2	2	1	2	1	8	10	0	6	19	18	35	18	2	8	4	6	3	19	1	10	3	0	0	2	3	1	1	3	3	0	0	0	2	0	7	3	6	1	1	1	8	2	19	0	0	15
	GH51	1	1	1	0	0	0	3	2	0	2	3	2	3	2	0	3	2	1	1	7	0	2	5	0	0	0	0	1	1	0	0	0	1	1	2	0	3	0	0	0	0	0	0	0	2	0	2	3
	GH53	0	0	0	1	0	0	1	2	0	2	1	2	2	1	0	0	0	1	1	2	0	1	0	0	0	1	0	0	0	0	0	0	0	0	0	0	1	0	1	0	0	0	0	0	1	0	0	1
	GH54	0	0	0	0	0	0	1	1	0	1	1	1	1	1	0	0	0	0	0	6	0	0	0	0	0	0	0	0	0	0	0	0	0	0	0	0	1	1	0	0	0	0	0	0	1	0	0	1
	GH62	0	0	0	0	0	0	0	1	0	1	4	2	1	1	0	0	1	0	0	4	0	4	0	0	0	0	0	0	0	0	0	0	0	0	0	0	1	0	3	0	0	0	0	0	2	0	0	2
	GH93	0	0	2	1	1	1	0	1	1	1	1	3	5	2	0	0	0	0	1	5	0	0	0	0	0	0	0	0	0	0	0	0	0	0	1	0	3	0	0	0	0	0	0	1	3	0	0	2
Pectin	CE8	0	0	0	0	0	0	7	1	0	5	1	3	8	7	9	5	1	3	2	5	0	6	7	2	4	2	0	2	2	0	0	0	0	0	2	0	2	0	4	0	0	0	0	0	7	0	0	3
	CE12	1	1	0	0	0	1	1	1	1	4	3	5	6	5	1	1	0	3	3	7	1	6	4	1	1	2	1	1	1	1	1	1	1	1	2	1	3	1	2	1	1	3	1	1	4	1	2	3
	GH28	0	0	0	0	0	0	8	2	0	21	4	7	17	6	1	3	1	8	6	25	2	7	6	3	6	3	0	3	3	1	1	3	3	2	7	0	9	1	5	0	0	0	0	0	12	0	1	9
	GH78	0	0	1	0	0	0	3	2	1	7	4	4	18	7	0	0	0	2	1	15	2	0	0	0	0	0	0	0	0	0	0	0	0	0	0	0	7	0	0	0	0	0	0	0	5	0	3	9
	GH88	0	0	0	0	0	0	1	0	0	1	1	1	3	1	0	0	0	1	0	4	0	4	3	1	1	1	0	0	0	0	0	3	1	1	2	0	1	1	1	0	0	0	0	0	2	0	3	2
	GH105	0	0	0	0	0	0	1	3	0	2	3	5	3	3	2	4	2	5	1	4	0	4	3	3	9	5	2	2	2	2	2	6	2	0	4	0	1	0	6	0	0	0	0	0	3	0	4	4
	PL1	0	0	0	0	0	0	1	2	0	7	2	7	10	9	2	4	1	3	0	3	2	11	4	0	0	0	0	0	0	0	0	0	0	0	1	1	1	0	3	0	0	0	0	0	6	0	0	8
	PL3_2	0	0	0	0	0	0	1	1	0	2	1	4	7	7	0	0	0	0	1	0	0	12	2	0	0	0	0	0	0	0	0	0	0	0	0	0	0	0	6	0	0	0	0	0	3	0	0	5
	PL4_1	0	0	0	0	0	0	0	0	0	0	0	2	1	1	0	0	0	1	0	0	1	3	3	0	0	0	0	0	0	0	0	0	0	0	0	0	0	0	2	0	0	0	0	0	1	0	0	2
	PL4_3	0	0	0	0	0	0	1	0	0	0	1	1	3	2	0	0	0	0	0	1	0	0	0	0	0	0	0	0	0	0	0	0	0	0	0	0	0	0	0	0	0	0	0	0	1	0	1	2
	PL4_5	0	0	0	0	0	0	0	0	0	0	0	0	0	0	0	0	0	0	0	1	0	0	0	0	0	0	0	0	0	0	0	0	0	0	0	0	1	0	0	0	0	0	0	0	1	0	0	0
	PL9_3	0	0	0	0	0	0	0	0	0	0	0	1	2	1	0	0	0	0	0	0	0	1	0	0	0	0	0	0	0	0	0	0	0	0	0	0	0	0	1	0	0	0	0	0	1	0	0	1
	PL11_2	0	0	0	0	0	0	0	0	0	0	0	0	1	0	0	0	0	0	0	0	0	0	0	0	0	0	0	0	0	0	0	0	0	0	0	0	0	0	0	0	0	0	0	0	0	0	0	1
Cellulose + Hemicellulose + Pectin	GH3	3	3	2	4	5	6	12	16	1	16	18	18	42	22	2	3	3	12	10	35	5	12	8	2	2	5	4	10	9	3	5	3	4	4	11	0	16	11	9	6	5	5	8	4	17	4	9	20
[truncated: 8 more columns]
